# Supplementary material for: Statistical investigations of protein residue direct couplings
Source: PLoS Comput Biol. 2018 Dec 31;14(12):e1006237. doi: 10.1371/journal.pcbi.1006237 (PMC6329532; doi:10.1371/journal.pcbi.1006237)
Supplement: S1 Dataset — (XLSX) [file pcbi.1006237.s004.xlsx]

## Sheet: Table2 S
pdb	mthd	chn	maxDist	score	BIU	L	D	X	d	R	F	mthd	score	BIU	L	D	X	d	R	F	mthd	score	BIU	L	D	X	d	R	F	mthd	score	BIU	L	D	X	d	R	F
1ayaA	CCM	A	5	54.65	0.68	3165	131	82	54	131	0.953	EVC	53.54	0.96	3165	131	224	76	131	2.605	GSF	60.28	0.74	3165	131	180	75	131	2.093	PCV	42.92	0.77	3148	131	277	74	131	3.221
1b5oA	CCM	A	5	861.58	5.87	56323	721	1581	606	721	4.504	EVC	810.35	8.91	56323	721	1449	572	721	4.128	GSF	774.13	9.59	56305	721	1268	539	721	3.613	PCV	605.62	7.41	56112	720	944	430	720	2.689
1el3A	CCM	A	5	611.64	7.86	30681	526	927	435	526	3.253	EVC	588.02	9.02	30681	526	876	419	526	3.074	GSF	513.53	7.54	30653	522	1025	402	522	3.596	PCV	502.47	6.44	30445	526	1055	402	526	3.702
1k30A	CCM	A	5	110.4	2.97	11713	225	279	104	225	1.341	EVC	113.94	3.93	11713	225	372	115	225	1.788	GSF	90.03	2.52	11671	225	373	101	225	1.793	PCV	77.39	1.45	11589	221	317	88	221	1.524
1b23P	CCM	P	5	167.36	3.26	9774	275	572	185	275	3.385	EVC	134.57	3.35	9774	275	955	194	275	5.651	GSF	108.58	2.42	9750	274	843	168	274	4.988	PCV	101.31	1.9	9434	271	455	132	271	2.692
1olzA	CCM	A	5	187.34	6.19	89334	942	8153	425	942	17.84	EVC	245.04	8.62	89334	942	8412	487	942	18.407	GSF	184.54	4.17	89303	939	4065	320	939	8.895	PCV	91.94	3.22	88699	939	8166	313	939	17.869
1wznA	CCM	A	5	169.05	8.11	5904	212	233	142	212	1.975	EVC	156.04	7.11	5904	212	249	139	212	2.11	GSF	159.49	7.04	5896	212	313	151	212	2.653	PCV	154.05	7.69	5873	209	266	140	209	2.254
1z0kC	CCM	C	5	212.06	5.94	11036	298	311	175	298	1.994	EVC	181.44	4.37	11036	298	687	204	298	4.404	GSF	202.21	4.27	11036	298	814	227	298	5.218	PCV	177.84	5.17	10780	296	479	181	296	3.071
1zp9A	CCM	A	5	104.51	1.49	11827	277	533	134	277	2.776	EVC	110.4	2	11827	277	609	144	277	3.172	GSF	90.74	0.88	11816	276	362	109	276	1.885	PCV	86.46	1.54	11792	277	195	86	277	1.016
2b61A	CCM	A	5	293.96	3.05	35378	573	909	280	573	2.771	EVC	289.97	2.78	35378	573	878	275	573	2.677	GSF	284.1	3.65	35300	557	614	242	557	1.872	PCV	273.51	1.75	35259	572	499	225	572	1.521
3ex7H	CCM	H	5	253.93	5.72	15762	352	749	246	352	4.049	EVC	239.18	5.81	15762	352	677	231	352	3.659	GSF	172.96	2.83	15758	352	1078	224	352	5.827	PCV	156.76	3.12	15330	347	1477	236	347	7.984
4ag9A	CCM	A	5	167.26	5.79	7537	193	286	139	193	2.088	EVC	173.68	6.68	7537	193	241	135	193	1.759	GSF	173.02	5.31	7523	193	258	138	193	1.883	PCV	162.77	2.72	7506	193	356	147	193	2.599
5dfiA	CCM	A	5	293.33	7.52	25710	498	981	292	498	3.847	EVC	317.24	7.75	25710	498	1175	322	498	4.608	GSF	243.59	4	25685	498	681	236	498	2.671	PCV	192.93	2.85	24563	486	1402	261	486	5.498
5hf7A	CCM	A	5	125.13	1.24	13564	339	675	167	339	3.75	EVC	126.12	3.7	13564	339	712	169	339	3.956	GSF	71.52	0.97	13550	338	502	111	338	2.789	PCV	65.6	1.48	13545	339	469	103	339	2.606
5m4pA	CCM	A	5	33.19	0.82	10594	204	258	51	204	1.602	EVC	34.17	0.59	10594	204	1194	96	204	7.416	GSF	36.77	0.75	10590	204	723	80	204	4.491	PCV	23.47	1.65	10559	204	869	70	204	5.398
1ijxA	CCM	A	5	24.06	0.54	5787	197	113	38	197	0.983	EVC	25.05	1.57	5787	197	290	56	197	2.522	GSF	19.27	0.87	5783	197	468	63	197	4.07	PCV	19.89	0.42	5564	193	65	28	193	0.565
2nrlA	CCM	A	5	98.39	3.84	7523	195	114	77	195	0.844	EVC	94.73	3.47	7523	195	176	87	195	1.304	GSF	68.12	1.73	7513	195	418	97	195	3.096	PCV	58.3	2.36	7514	195	460	92	195	3.407
4cmlA	CCM	A	5	243.55	4.06	41640	688	1107	270	688	3.69	EVC	247.34	7.98	41640	688	3168	384	688	10.56	GSF	265.85	4.64	41631	686	1457	310	686	4.857	PCV	176.76	3.2	40143	680	781	200	680	2.603
1jw9B	CCM	B	5	331.44	8.92	19324	373	706	274	373	3.299	EVC	318.42	9.59	19324	373	618	258	373	2.888	GSF	271.7	6.38	19318	373	827	256	373	3.864	PCV	243.12	3.81	19249	373	806	240	373	3.766
3fhkF	CCM	F	5	60.65	1.53	8525	250	261	82	250	1.891	EVC	63.75	1.66	8525	250	1161	149	250	8.413	GSF	66.71	1.4	8525	250	634	120	250	4.594	PCV	49.43	3.32	8445	249	2030	170	249	14.71
3h7uA	CCM	A	5	588.56	14.78	31913	533	1026	432	533	3.677	EVC	572.64	11.28	31913	533	722	391	533	2.588	GSF	502.07	11.56	31893	527	1003	391	527	3.595	PCV	480.52	11.54	31635	533	886	371	533	3.176
1g9rA	CCM	A	5	282.69	10.67	28723	529	415	218	529	1.554	EVC	263.53	12.33	28723	529	886	261	529	3.318	GSF	280.94	10.78	28697	526	668	250	526	2.502	PCV	212.1	7.19	28505	529	401	181	529	1.502
4em8A	CCM	A	5	183.52	13.07	8916	249	305	154	249	2.179	EVC	181.26	10.53	8916	249	416	169	249	2.971	GSF	159.69	8.98	8916	249	329	147	249	2.35	PCV	145.55	9.73	8867	249	308	136	249	2.2
1i6mA	CCM	A	5	321.27	7.85	33991	497	1569	328	497	5.448	EVC	312.49	6.76	33991	497	1130	295	497	3.924	GSF	198.15	6.76	33960	495	1620	251	495	5.625	PCV	166.07	3.54	33941	497	355	142	497	1.233
3f1lA	CCM	A	5	454.21	11.64	25670	453	878	352	453	3.705	EVC	448.23	12.19	25670	453	995	360	453	4.198	GSF	433.02	9.55	25666	453	1075	361	453	4.536	PCV	396.63	6.31	25016	450	883	329	450	3.726
1jr3A	CCM	A	5	377.24	6.98	43694	503	916	297	503	2.793	EVC	372.52	10.43	43694	503	1643	341	503	5.009	GSF	258.4	3.07	43680	501	1342	262	501	4.091	PCV	245.11	3.19	43227	503	594	202	503	1.811
1nnlA	CCM	A	5	136.14	1.44	12459	287	1164	199	287	5.82	EVC	132.6	4.27	12459	287	934	181	287	4.67	GSF	110.97	2.47	12434	284	519	136	284	2.595	PCV	90.77	0.46	12352	286	512	123	286	2.56
1frwA	CCM	A	5	192.71	1.45	14210	351	1371	263	351	7.451	EVC	178.71	1.09	14210	351	783	213	351	4.255	GSF	212.59	3.15	14201	348	995	249	348	5.408	PCV	167.99	1.55	14165	350	524	181	350	2.848
1bqbA	CCM	A	5	333.08	11.04	32183	519	850	289	519	3.125	EVC	336.15	8.02	32183	519	1367	334	519	5.026	GSF	253.5	4.78	32163	516	987	258	516	3.629	PCV	190.45	3.34	31644	515	421	168	515	1.548
2ovdA	CCM	A	5	62.28	1.83	9194	234	376	90	234	2.474	EVC	74.53	1.92	9194	234	466	107	234	3.066	GSF	53.15	2.49	9193	234	480	90	234	3.158	PCV	41.63	2.53	9150	232	420	75	232	2.763

## Sheet: Table2 S_no_Pb
pdb	mthd	chn	maxDist	score	BIU	L	D	X	d	R	F	mthd	score	BIU	L	D	X	d	R	F	mthd	score	BIU	L	D	X	d	R	F	mthd	score	BIU	L	D	X	d	R	F
1ayaA	CCM	A	5	56.11	n.a.	3165	131	82	54	n.a.	0.953	EVC	54.71	n.a.	3165	131	224	76	n.a.	2.605	GSF	61.71	n.a.	3165	131	180	75	n.a.	2.093	PCV	44.18	n.a.	3148	131	277	74	n.a.	3.221
1b5oA	CCM	A	5	859.62	n.a.	56323	721	1590	607	n.a.	4.53	EVC	804.73	n.a.	56323	721	1438	571	n.a.	4.097	GSF	767.79	n.a.	56305	721	1268	539	n.a.	3.613	PCV	601.37	n.a.	56112	720	944	430	n.a.	2.689
1el3A	CCM	A	5	606.93	n.a.	30681	526	927	435	n.a.	3.253	EVC	582.14	n.a.	30681	526	876	419	n.a.	3.074	GSF	509.07	n.a.	30653	522	1025	402	n.a.	3.596	PCV	499.09	n.a.	30445	526	1055	402	n.a.	3.702
1k30A	CCM	A	5	110.04	n.a.	11713	225	287	105	n.a.	1.38	EVC	112.45	n.a.	11713	225	372	115	n.a.	1.788	GSF	89.85	n.a.	11671	225	373	101	n.a.	1.793	PCV	78.33	n.a.	11589	221	305	87	n.a.	1.466
1b23P	CCM	P	5	167.13	n.a.	9774	275	590	187	n.a.	3.491	EVC	133.72	n.a.	9774	275	955	194	n.a.	5.651	GSF	109.39	n.a.	9750	274	724	160	n.a.	4.284	PCV	101.98	n.a.	9434	271	474	134	n.a.	2.805
1olzA	CCM	A	5	183.81	n.a.	89334	942	8153	425	n.a.	17.84	EVC	239.86	n.a.	89334	942	6556	443	n.a.	14.346	GSF	183.01	n.a.	89303	939	4065	320	n.a.	8.895	PCV	91.08	n.a.	88699	939	8166	313	n.a.	17.869
1wznA	CCM	A	5	163.81	n.a.	5904	212	222	140	n.a.	1.881	EVC	151.5	n.a.	5904	212	249	139	n.a.	2.11	GSF	155.03	n.a.	5896	212	313	151	n.a.	2.653	PCV	148.93	n.a.	5873	209	266	140	n.a.	2.254
1z0kC	CCM	C	5	208.83	n.a.	11036	298	311	175	n.a.	1.994	EVC	179.7	n.a.	11036	298	687	204	n.a.	4.404	GSF	200.62	n.a.	11036	298	814	227	n.a.	5.218	PCV	175.29	n.a.	10780	296	479	181	n.a.	3.071
1zp9A	CCM	A	5	106.06	n.a.	11827	277	236	103	n.a.	1.229	EVC	111.2	n.a.	11827	277	521	137	n.a.	2.714	GSF	92.2	n.a.	11816	276	362	109	n.a.	1.885	PCV	87.31	n.a.	11792	277	188	85	n.a.	0.979
2b61A	CCM	A	5	293.74	n.a.	35378	573	909	280	n.a.	2.771	EVC	290.03	n.a.	35378	573	878	275	n.a.	2.677	GSF	283.61	n.a.	35300	557	648	246	n.a.	1.976	PCV	274.58	n.a.	35259	572	499	225	n.a.	1.521
3ex7H	CCM	H	5	250.99	n.a.	15762	352	749	246	n.a.	4.049	EVC	236.84	n.a.	15762	352	736	237	n.a.	3.978	GSF	172.75	n.a.	15758	352	1078	224	n.a.	5.827	PCV	156.28	n.a.	15330	347	1534	239	n.a.	8.292
4ag9A	CCM	A	5	164.14	n.a.	7537	193	378	150	n.a.	2.759	EVC	170.9	n.a.	7537	193	307	145	n.a.	2.241	GSF	170.33	n.a.	7523	193	258	138	n.a.	1.883	PCV	162.71	n.a.	7506	193	374	149	n.a.	2.73
5dfiA	CCM	A	5	291.27	n.a.	25710	498	738	270	n.a.	2.894	EVC	312.66	n.a.	25710	498	1123	318	n.a.	4.404	GSF	242.34	n.a.	25685	498	681	236	n.a.	2.671	PCV	192.75	n.a.	24563	486	1402	261	n.a.	5.498
5hf7A	CCM	A	5	126.37	n.a.	13564	339	675	167	n.a.	3.75	EVC	124.9	n.a.	13564	339	712	169	n.a.	3.956	GSF	72.79	n.a.	13550	338	502	111	n.a.	2.789	PCV	66.33	n.a.	13545	339	469	103	n.a.	2.606
5m4pA	CCM	A	5	34.31	n.a.	10594	204	258	51	n.a.	1.602	EVC	35.52	n.a.	10594	204	1194	96	n.a.	7.416	GSF	38.1	n.a.	10590	204	743	81	n.a.	4.615	PCV	23.62	n.a.	10559	204	869	70	n.a.	5.398
1ijxA	CCM	A	5	25.33	n.a.	5787	197	113	38	n.a.	0.983	EVC	25.3	n.a.	5787	197	290	56	n.a.	2.522	GSF	20.13	n.a.	5783	197	468	63	n.a.	4.07	PCV	21.22	n.a.	5564	193	65	28	n.a.	0.565
2nrlA	CCM	A	5	96.93	n.a.	7523	195	114	77	n.a.	0.844	EVC	93.68	n.a.	7523	195	202	91	n.a.	1.496	GSF	68.62	n.a.	7513	195	418	97	n.a.	3.096	PCV	58.11	n.a.	7514	195	460	92	n.a.	3.407
4cmlA	CCM	A	5	242.24	n.a.	41640	688	1107	270	n.a.	3.69	EVC	242.12	n.a.	41640	688	3168	384	n.a.	10.56	GSF	264.01	n.a.	41631	686	1457	310	n.a.	4.857	PCV	176.18	n.a.	40143	680	781	200	n.a.	2.603
1jw9B	CCM	B	5	325.44	n.a.	19324	373	736	277	n.a.	3.439	EVC	311.7	n.a.	19324	373	618	258	n.a.	2.888	GSF	268.52	n.a.	19318	373	790	253	n.a.	3.692	PCV	242.07	n.a.	19249	373	806	240	n.a.	3.766
3fhkF	CCM	F	5	61.4	n.a.	8525	250	243	80	n.a.	1.761	EVC	64.28	n.a.	8525	250	1161	149	n.a.	8.413	GSF	67.53	n.a.	8525	250	634	120	n.a.	4.594	PCV	49	n.a.	8445	249	2196	177	n.a.	15.913
3h7uA	CCM	A	5	576.92	n.a.	31913	533	1026	432	n.a.	3.677	EVC	565.23	n.a.	31913	533	764	397	n.a.	2.738	GSF	493.57	n.a.	31893	527	1003	391	n.a.	3.595	PCV	472.98	n.a.	31635	533	1103	393	n.a.	3.953
1g9rA	CCM	A	5	274.84	n.a.	28723	529	415	218	n.a.	1.554	EVC	253.98	n.a.	28723	529	886	261	n.a.	3.318	GSF	273.94	n.a.	28697	526	827	267	n.a.	3.097	PCV	207.61	n.a.	28505	529	401	181	n.a.	1.502
4em8A	CCM	A	5	173.26	n.a.	8916	249	376	164	n.a.	2.686	EVC	174.56	n.a.	8916	249	246	145	n.a.	1.757	GSF	153.29	n.a.	8916	249	329	147	n.a.	2.35	PCV	138.36	n.a.	8867	249	308	136	n.a.	2.2
1i6mA	CCM	A	5	316.3	n.a.	33991	497	1569	328	n.a.	5.448	EVC	308.6	n.a.	33991	497	1130	295	n.a.	3.924	GSF	194.06	n.a.	33960	495	1620	251	n.a.	5.625	PCV	165.13	n.a.	33941	497	355	142	n.a.	1.233
3f1lA	CCM	A	5	445.59	n.a.	25670	453	878	352	n.a.	3.705	EVC	439.06	n.a.	25670	453	995	360	n.a.	4.198	GSF	426.47	n.a.	25666	453	1075	361	n.a.	4.536	PCV	393.29	n.a.	25016	450	883	329	n.a.	3.726
1jr3A	CCM	A	5	373.21	n.a.	43694	503	916	297	n.a.	2.793	EVC	365.03	n.a.	43694	503	1643	341	n.a.	5.009	GSF	258.12	n.a.	43680	501	1342	262	n.a.	4.091	PCV	244.68	n.a.	43227	503	594	202	n.a.	1.811
1nnlA	CCM	A	5	137.21	n.a.	12459	287	1164	199	n.a.	5.82	EVC	130.83	n.a.	12459	287	934	181	n.a.	4.67	GSF	110.92	n.a.	12434	284	519	136	n.a.	2.595	PCV	92.66	n.a.	12352	286	512	123	n.a.	2.56
1frwA	CCM	A	5	193.92	n.a.	14210	351	1371	263	n.a.	7.451	EVC	180.25	n.a.	14210	351	783	213	n.a.	4.255	GSF	212.14	n.a.	14201	348	995	249	n.a.	5.408	PCV	169.04	n.a.	14165	350	524	181	n.a.	2.848
1bqbA	CCM	A	5	325.3	n.a.	32183	519	1151	315	n.a.	4.232	EVC	331.03	n.a.	32183	519	1367	334	n.a.	5.026	GSF	251.5	n.a.	32163	516	987	258	n.a.	3.629	PCV	189.76	n.a.	31644	515	421	168	n.a.	1.548
2ovdA	CCM	A	5	62.63	n.a.	9194	234	376	90	n.a.	2.474	EVC	74.87	n.a.	9194	234	466	107	n.a.	3.066	GSF	52.78	n.a.	9193	234	480	90	n.a.	3.158	PCV	41.13	n.a.	9150	232	420	75	n.a.	2.763

## Sheet: RanCluster
pdb_id	Resolution	mthd	Chain	maxDist	score	BIU	L	D	X	d		rounded
1A2KC	2.5	R4CCM	C	2.6	79.37	0.4	12090	105	482	76		79
1A2KD	2.5	R4CCM	D	2.6	83.08	0.02	12090	107	514	80		83
1A2KE	2.5	R4CCM	E	2.6	85.13	0.33	12090	102	267	68		85
1IBRA	2.3	R4CCM	A	2.6	82.36	0.7	12090	96	521	76		82
1IBRC	2.3	R4CCM	C	2.6	80.72	0.38	12090	95	521	75		81
1K5DA	2.7	R4CCM	A	2.6	69.95	0.66	12090	79	310	57		70
1K5DD	2.7	R4CCM	D	2.6	71.12	1.27	12090	78	310	57		71
1K5DG	2.7	R4CCM	G	2.6	69.33	2.54	12090	78	505	62		69
1K5DJ	2.7	R4CCM	J	2.6	72.68	1.31	12090	79	310	58		73
1K5GA	3.1	R4CCM	A	2.6	95.02	0.62	12090	99	514	83		95
1K5GD	3.1	R4CCM	D	2.6	96.4	0.63	12090	100	514	84		96
1K5GG	3.1	R4CCM	G	2.6	93.16	0.88	12090	99	514	82		93
1K5GJ	3.1	R4CCM	J	2.6	94.53	0.89	12090	100	514	83		95
3A6PC	2.92	R4CCM	C	2.6	72.51	0.12	12090	86	303	60		73
3A6PH	2.92	R4CCM	H	2.6	77.26	0.13	12090	93	596	75		77
4GPTA	2.22	R4CCM	A	2.6	83.66	1.09	12090	89	310	66		84
4GMXA	2.1	R4CCM	A	2.6	77.89	0.35	12090	83	310	62		78
4HATA	1.78	R4CCM	A	2.6	76.56	0.36	12090	87	514	70		77
4HAUA	2	R4CCM	A	2.6	96.07	0.01	12090	96	307	74		96
4HAVA	2	R4CCM	A	2.6	76.38	0.09	12090	84	514	69		76
4HAWA	1.9	R4CCM	A	2.6	78.31	0.38	12090	86	310	63		78
4HAXA	2.28	R4CCM	A	2.6	84.24	0.11	12090	90	310	67		84
4HAYA	2.3	R4CCM	A	2.6	69.53	0.3	12090	83	310	58		70
4HAZA	1.9	R4CCM	A	2.6	82.78	1.06	12090	88	303	65		83
4HB0A	2.2	R4CCM	A	2.6	79.45	0.08	12090	80	310	62		79
4HB2A	1.8	R4CCM	A	2.6	82.87	0.56	12090	90	307	66		83
4HB3A	2.8	R4CCM	A	2.6	76.38	0.09	12090	84	514	69		76
4HB4A	2.05	R4CCM	A	2.6	77.72	0.1	12090	85	514	70		78
4OL0A	2.9	R4CCM	A	2.6	98.75	0.43	12090	105	514	87		99
4WVFA	1.8	R4CCM	A	2.6	75.05	0.09	12090	83	514	68		75
5CIQA	1.65	R4CCM	A	2.6	85.46	1.89	12090	106	631	84		85
5CIQB	1.65	R4CCM	B	2.6	93.89	0.43	12090	110	267	74		94
5CITA	1.75	R4CCM	A	2.6	90.99	0.4	12090	103	267	71		91
5CITB	1.75	R4CCM	B	2.6	92.13	0.38	12090	111	261	73		92
3GJ0A	1.48	R4CCM	A	2.6	81.68	0.45	12090	101	631	81		82
3GJ0B	1.48	R4CCM	B	2.6	74.09	0	11175	85	569	71		74
3GJ3A	1.79	R4CCM	A	2.6	96.71	0.13	12090	113	625	93		97
5DH9A	2.55	R4CCM	A	2.6	73.99	0.46	12090	87	307	61		74
5DHAA	2.95	R4CCM	A	2.6	72.51	0.87	12090	79	307	58		73
5DHFA	2.29	R4CCM	A	2.6	72.01	0.33	12090	79	514	65		72
5DI9A	2.28	R4CCM	A	2.6	75.67	0.25	12090	83	310	61		76
5DIFA	2.09	R4CCM	A	2.6	74.57	0.26	12090	85	310	61		75
5JLJA	2.5	R4CCM	A	2.6	75.34	0.03	12090	80	307	60		75
5UWHA	2.26	R4CCM	A	2.6	67.8	0.1	12090	76	514	62		68
5UWIA	2.14	R4CCM	A	2.6	61.56	0.05	12090	71	307	51		62
5UWJA	2.22	R4CCM	A	2.6	65.37	0.98	12090	81	514	62		65
5UWOA	2.35	R4CCM	A	2.6	70.64	0.41	12090	85	310	59		71
5UWPA	2.05	R4CCM	A	2.6	69.75	0.52	12090	83	310	58		70
5UWQA	2.28	R4CCM	A	2.6	73.88	1.09	12090	84	310	60		74
5UWRA	2.24	R4CCM	A	2.6	79.02	0.66	12090	89	310	64		79
5UWSA	2.4	R4CCM	A	2.6	66.39	0.59	12090	79	303	55		66
5UWTA	2.34	R4CCM	A	2.6	74.23	0.91	12090	83	310	60		74
5UWUA	2.34	R4CCM	A	2.6	77.24	0.05	12090	80	310	61		77
5UWWA	2.15	R4CCM	A	2.6	66.05	0.59	12090	79	307	55		66
1RRPA	2.96	R4CCM	A	2.6	71.95	0.75	12090	89	577	70		72
1RRPC	2.96	R4CCM	C	2.6	77.09	0.82	12090	93	577	74		77
5CLLA	2.45	R4CCM	A	2.6	73.71	0.22	12090	87	596	71		74
5CLLC	2.45	R4CCM	C	2.6	70.53	0.82	12090	84	596	68		71
1WA5A	2	R4CCM	A	2.6	81.47	0.4	12090	91	521	74		81
3W3ZB	2.7	R4CCM	B	2.6	77.14	0.08	12090	91	521	72		77
