# Supplementary material for: Statistical investigations of protein residue direct couplings
Source: PLoS Comput Biol. 2018 Dec 31;14(12):e1006237. doi: 10.1371/journal.pcbi.1006237 (PMC6329532; doi:10.1371/journal.pcbi.1006237)
Supplement: S2 Dataset — (XLSX) [file pcbi.1006237.s005.xlsx]

## Sheet: Table2 SF1.0
pdb	mthd	chn	maxDist	score	BIU	L	D	X	d	R	F	mthd	score	BIU	L	D	X	d	R	F	mthd	score	BIU	L	D	X	d	R	F	mthd	score	BIU	L	D	X	d	R	F
1ayaA	CCM	A	5	55.35	0.68	3165	131	86	54	25	1	EVC	46.94	0.93	3165	131	86	49	22	1	GSF	54.04	1.15	3165	131	86	53	26	1	PCV	40.37	0.92	3148	131	86	45	19	1
1b5oA	CCM	A	5	475.69	7.66	56323	721	351	276	141	1	EVC	465.21	7.75	56323	721	351	272	138	1	GSF	435.17	6.13	56305	721	351	261	125	1	PCV	413.8	7.52	56112	720	351	252	122	1
1el3A	CCM	A	5	377.38	2.68	30681	526	285	232	119	1	EVC	351.2	2.39	30681	526	285	222	109	1	GSF	352.89	3.22	30653	522	285	222	113	1	PCV	361.03	2.75	30445	526	285	226	114	1
1k30A	CCM	A	5	105.64	2.81	11713	225	208	91	48	1	EVC	106.05	3.22	11713	225	208	91	49	1	GSF	85.51	2.01	11671	225	208	80	37	1	PCV	72.37	1.48	11589	221	208	72	30	1
1b23P	CCM	P	5	126.64	1.58	9774	275	169	106	49	1	EVC	103.45	2.8	9774	275	169	93	43	1	GSF	80.76	0.64	9750	274	169	81	27	1	PCV	78.5	0.7	9434	271	169	80	27	1
1olzA	CCM	A	5	155.71	3.19	89334	942	457	136	33	1	EVC	79.75	2.02	89334	942	457	87	15	1	GSF	123	4.07	89303	939	457	115	28	1	PCV	65.55	1.38	88699	939	457	77	11	1
1wznA	CCM	A	5	126.21	2.57	5904	212	118	96	54	1	EVC	123.89	2.54	5904	212	118	95	53	1	GSF	98.75	3.11	5896	212	118	83	44	1	PCV	106.39	2.04	5873	209	118	87	45	1
1z0kC	CCM	C	5	170.53	3.61	11036	298	156	122	65	1	EVC	134.16	4.33	11036	298	156	105	53	1	GSF	146.86	4.48	11036	298	156	111	58	1	PCV	145.24	5.71	10780	296	156	110	60	1
1zp9A	CCM	A	5	100.14	1.04	11827	277	192	92	36	1	EVC	103.79	1.17	11827	277	192	94	38	1	GSF	91.05	2.11	11816	276	192	86	36	1	PCV	88.49	1.44	11792	277	192	85	33	1
2b61A	CCM	A	5	251.14	1.76	35378	573	328	186	72	1	EVC	241.18	2.05	35378	573	328	181	70	1	GSF	257.48	1.36	35300	557	328	188	73	1	PCV	260.54	0.85	35259	572	328	191	70	1
3ex7H	CCM	H	5	182.7	4.15	15762	352	185	131	66	1	EVC	175.85	3.89	15762	352	185	128	63	1	GSF	95.14	0.8	15758	352	185	88	26	1	PCV	114.69	1.29	15330	347	185	99	35	1
4ag9A	CCM	A	5	142.51	3.43	7537	193	137	101	65	1	EVC	147.18	3.39	7537	193	137	103	67	1	GSF	141.21	2.21	7523	193	137	101	62	1	PCV	137.29	3.01	7506	193	137	99	62	1
5dfiA	CCM	A	5	223.66	4.99	25710	498	255	163	75	1	EVC	220.44	5.98	25710	498	255	161	76	1	GSF	183.74	3.83	25685	498	255	144	59	1	PCV	145.44	3.96	24563	486	255	124	48	1
5hf7A	CCM	A	5	90.84	2.48	13564	339	180	86	32	1	EVC	80.16	1.6	13564	339	180	80	26	1	GSF	63.15	1.42	13550	338	180	69	20	1	PCV	51.54	1.29	13545	339	180	61	16	1
5m4pA	CCM	A	5	32.46	1.25	10594	204	161	40	12	1	EVC	27.3	1.16	10594	204	161	36	10	1	GSF	24.21	1.69	10590	204	161	33	10	1	PCV	14.96	1.19	10559	204	161	25	6	1
1ijxA	CCM	A	5	26.44	0.54	5787	197	115	38	9	1	EVC	16.35	1.59	5787	197	115	28	8	1	GSF	15.05	1.28	5783	197	115	27	7	1	PCV	18.37	0.69	5564	193	115	31	7	1
2nrlA	CCM	A	5	96.56	3.99	7523	195	135	79	45	1	EVC	92.08	3.35	7523	195	135	77	42	1	GSF	65.04	1.33	7513	195	135	63	26	1	PCV	53.94	1.52	7514	195	135	56	22	1
4cmlA	CCM	A	5	206.58	3.46	41640	688	300	160	54	1	EVC	169.46	3.85	41640	688	300	140	45	1	GSF	169.6	3.81	41631	686	300	140	45	1	PCV	137.87	3.29	40143	680	300	123	36	1
1jw9B	CCM	B	5	226.11	4.92	19324	373	214	153	83	1	EVC	215.88	3.9	19324	373	214	149	77	1	GSF	192.64	5.07	19318	373	214	138	71	1	PCV	179.98	5.37	19249	373	214	132	67	1
3fhkF	CCM	F	5	54.05	1.56	8525	250	138	59	20	1	EVC	53.13	2.13	8525	250	138	58	21	1	GSF	57.05	1.54	8525	250	138	61	21	1	PCV	38.52	0.29	8445	249	138	49	10	1
3h7uA	CCM	A	5	359.31	4.36	31913	533	279	222	115	1	EVC	356.37	4	31913	533	279	221	113	1	GSF	331.02	5.11	31893	527	279	210	108	1	PCV	332.67	3.87	31635	533	279	212	105	1
1g9rA	CCM	A	5	255.34	9.13	28723	529	267	177	91	1	EVC	228.99	8.46	28723	529	267	165	81	1	GSF	227.37	6.41	28697	526	267	165	77	1	PCV	196.56	5	28505	529	267	151	64	1
4em8A	CCM	A	5	120.3	5.08	8916	249	140	94	52	1	EVC	124.19	6.93	8916	249	140	95	56	1	GSF	106.69	5.38	8916	249	140	87	47	1	PCV	91.45	3.45	8867	249	140	80	38	1
1i6mA	CCM	A	5	248.87	6.24	33991	497	288	171	84	1	EVC	185.43	2.6	33991	497	288	142	54	1	GSF	150.48	5.12	33960	495	288	122	49	1	PCV	158.19	3.95	33941	497	288	127	49	1
3f1lA	CCM	A	5	258.07	6.85	25670	453	237	170	90	1	EVC	248.85	6.93	25670	453	237	166	87	1	GSF	266.13	5.45	25666	453	237	174	90	1	PCV	261.02	6.39	25016	450	237	172	91	1
1jr3A	CCM	A	5	309.05	7.15	43694	503	328	196	105	1	EVC	271.93	6.18	43694	503	328	180	90	1	GSF	209.48	2.59	43680	501	328	152	60	1	PCV	219.2	3.14	43227	503	328	157	65	1
1nnlA	CCM	A	5	107.02	0.97	12459	287	200	97	38	1	EVC	99.65	0.58	12459	287	200	93	33	1	GSF	81.32	0.2	12434	284	200	82	23	1	PCV	74.62	0.33	12352	286	200	78	22	1
1frwA	CCM	A	5	124.57	1.78	14210	351	184	106	41	1	EVC	113.21	1.46	14210	351	184	100	36	1	GSF	96.8	0.5	14201	348	184	91	26	1	PCV	103.35	0.5	14165	350	184	95	28	1
1bqbA	CCM	A	5	263.4	4.51	32183	519	272	179	83	1	EVC	239.16	4.48	32183	519	272	168	75	1	GSF	199.45	3.94	32163	516	272	149	61	1	PCV	175.86	2.85	31644	515	272	138	51	1
2ovdA	CCM	A	5	51.52	1.28	9194	234	152	57	19	1	EVC	50.22	1.45	9194	234	152	56	19	1	GSF	49.25	0.47	9193	234	152	56	15	1	PCV	37.1	0.68	9150	232	152	47	12	1

## Sheet: Table2_SF1.5
pdb	mthd	chn	maxDist	score	BIU	L	D	X	d	R	F	mthd	score	BIU	L	D	X	d	R	F	mthd	score	BIU	L	D	X	d	R	F	mthd	score	BIU	L	D	X	d	R	F
1ayaA	CCM	A	5	49.9	0.61	3165	131	129	59	29	1.5	EVC	49.9	0.61	3165	131	129	59	29	1.5	GSF	58.06	0.89	3165	131	129	64	35	1.5	PCV	40.83	0.46	3148	131	129	53	23	1.5
1b5oA	CCM	A	5	662.53	13.54	56323	721	527	385	256	1.5	EVC	628.31	13.29	56323	721	527	372	242	1.5	GSF	564.31	7.28	56305	721	527	349	205	1.5	PCV	514.06	5.55	56112	720	527	329	181	1.5
1el3A	CCM	A	5	524.41	8.93	30681	526	428	321	229	1.5	EVC	493.69	9.34	30681	526	428	309	216	1.5	GSF	447.65	4.39	30653	522	428	292	186	1.5	PCV	446.65	3.21	30445	526	428	293	182	1.5
1k30A	CCM	A	5	110.34	2.64	11713	225	312	106	61	1.5	EVC	111.13	3.43	11713	225	312	106	63	1.5	GSF	89.1	2.55	11671	225	312	93	49	1.5	PCV	79.15	1.16	11589	221	312	87	40	1.5
1b23P	CCM	P	5	137.67	2.7	9774	275	254	127	71	1.5	EVC	115.04	2.58	9774	275	254	114	59	1.5	GSF	89.4	0.78	9750	274	254	99	40	1.5	PCV	84.05	0.75	9434	271	254	96	38	1.5
1olzA	CCM	A	5	168.6	2.47	89334	942	686	163	41	1.5	EVC	99.23	2.14	89334	942	686	115	23	1.5	GSF	137.93	3.09	89303	939	686	142	35	1.5	PCV	73.49	2	88699	939	686	95	17	1.5
1wznA	CCM	A	5	155.67	4.96	5904	212	177	124	88	1.5	EVC	147.97	5.8	5904	212	177	120	85	1.5	GSF	141.24	5.37	5896	212	177	117	81	1.5	PCV	141.65	4.94	5873	209	177	117	81	1.5
1z0kC	CCM	C	5	210.01	5.22	11036	298	234	158	103	1.5	EVC	152.59	4.88	11036	298	234	130	75	1.5	GSF	166.35	5.14	11036	298	234	137	82	1.5	PCV	156.58	3.98	10780	296	234	133	76	1.5
1zp9A	CCM	A	5	104.27	0.56	11827	277	288	108	45	1.5	EVC	109.53	0.98	11827	277	288	111	50	1.5	GSF	92.64	1.29	11816	276	288	100	43	1.5	PCV	86.6	1.55	11792	277	288	96	41	1.5
2b61A	CCM	A	5	258.55	2.11	35378	573	492	214	94	1.5	EVC	262.39	2.2	35378	573	492	216	96	1.5	GSF	278.66	2	35300	557	492	223	103	1.5	PCV	274.82	1.5	35259	572	492	223	98	1.5
3ex7H	CCM	H	5	212.17	6.45	15762	352	278	163	99	1.5	EVC	196.84	5.29	15762	352	278	156	90	1.5	GSF	113.79	1.82	15758	352	278	112	45	1.5	PCV	121.51	1.82	15330	347	278	117	49	1.5
4ag9A	CCM	A	5	161.62	5.22	7537	193	206	123	93	1.5	EVC	167.82	4.83	7537	193	206	126	96	1.5	GSF	168.71	3.58	7523	193	206	127	95	1.5	PCV	155.12	3.26	7506	193	206	121	87	1.5
5dfiA	CCM	A	5	256.76	3.9	25710	498	383	203	103	1.5	EVC	255.74	4.86	25710	498	383	202	105	1.5	GSF	202.04	2.26	25685	498	383	175	75	1.5	PCV	159.22	3.82	24563	486	383	150	64	1.5
5hf7A	CCM	A	5	101.02	1.74	13564	339	270	106	42	1.5	EVC	99.65	1.93	13564	339	270	105	42	1.5	GSF	64.49	1.18	13550	338	270	81	25	1.5	PCV	61.75	1.2	13545	339	270	79	24	1.5
5m4pA	CCM	A	5	34.69	0.42	10594	204	242	49	13	1.5	EVC	29.68	1.29	10594	204	242	44	14	1.5	GSF	27.41	1.28	10590	204	242	42	13	1.5	PCV	16.5	1.6	10559	204	242	31	9	1.5
1ijxA	CCM	A	5	22.86	0.99	5787	197	173	41	12	1.5	EVC	24.42	1.52	5787	197	173	42	14	1.5	GSF	15.83	1.59	5783	197	173	33	10	1.5	PCV	19.39	0.75	5564	193	173	38	10	1.5
2nrlA	CCM	A	5	89.4	3.91	7523	195	203	86	51	1.5	EVC	96.77	2.72	7523	195	203	91	53	1.5	GSF	64.69	1.46	7513	195	203	72	33	1.5	PCV	51.94	1.64	7514	195	203	63	27	1.5
4cmlA	CCM	A	5	223.55	3.87	41640	688	450	191	73	1.5	EVC	177.9	4.43	41640	688	450	164	59	1.5	GSF	203.76	3.1	41631	686	450	180	64	1.5	PCV	155.34	2.75	40143	680	450	152	48	1.5
1jw9B	CCM	B	5	289.67	4.86	19324	373	321	203	131	1.5	EVC	277.63	6.31	19324	373	321	197	128	1.5	GSF	236.21	7.82	19318	373	321	177	111	1.5	PCV	208.79	6.88	19249	373	321	164	97	1.5
3fhkF	CCM	F	5	59.79	1	8525	250	207	73	26	1.5	EVC	54.2	2.22	8525	250	207	68	27	1.5	GSF	58.32	0.91	8525	250	207	72	25	1.5	PCV	44.93	0.82	8445	249	207	62	19	1.5
3h7uA	CCM	A	5	466.57	10.05	31913	533	419	295	200	1.5	EVC	471.48	9.96	31913	533	419	297	202	1.5	GSF	424.93	7.95	31893	527	419	278	179	1.5	PCV	403.38	5.77	31635	533	419	271	165	1.5
1g9rA	CCM	A	5	281.32	9.35	28723	529	401	214	121	1.5	EVC	251.77	7.3	28723	529	401	200	105	1.5	GSF	258.54	9.67	28697	526	401	202	112	1.5	PCV	215.55	7.19	28505	529	401	181	90	1.5
4em8A	CCM	A	5	168.15	7.82	8916	249	210	131	91	1.5	EVC	175	8.39	8916	249	210	134	95	1.5	GSF	127.91	4.77	8916	249	210	112	67	1.5	PCV	118.83	5.04	8867	249	210	107	63	1.5
1i6mA	CCM	A	5	296.14	6.66	33991	497	432	216	122	1.5	EVC	246.67	5.27	33991	497	432	192	98	1.5	GSF	166.03	4.24	33960	495	432	148	63	1.5	PCV	166.21	3.06	33941	497	432	149	60	1.5
3f1lA	CCM	A	5	350.14	8.47	25670	453	356	234	152	1.5	EVC	342.7	8.01	25670	453	356	231	148	1.5	GSF	359.97	8.91	25666	453	356	238	157	1.5	PCV	339.4	8.67	25016	450	356	230	149	1.5
1jr3A	CCM	A	5	346.21	4.36	43694	503	492	238	135	1.5	EVC	315.15	5.39	43694	503	492	223	124	1.5	GSF	235.32	3.22	43680	501	492	184	85	1.5	PCV	235.13	4.25	43227	503	492	184	88	1.5
1nnlA	CCM	A	5	115.89	1.28	12459	287	300	116	54	1.5	EVC	107.25	0.73	12459	287	300	111	47	1.5	GSF	86.21	0.73	12434	284	300	97	37	1.5	PCV	81.12	0.62	12352	286	300	94	34	1.5
1frwA	CCM	A	5	149.34	1.2	14210	351	276	136	60	1.5	EVC	134.01	1.61	14210	351	276	127	55	1.5	GSF	125.91	1.46	14201	348	276	122	51	1.5	PCV	142.7	1.62	14165	350	276	132	59	1.5
1bqbA	CCM	A	5	294.05	5.41	32183	519	408	217	116	1.5	EVC	266.33	6.1	32183	519	408	203	106	1.5	GSF	224.49	4.3	32163	516	408	182	85	1.5	PCV	193.07	3.16	31644	515	408	166	70	1.5
2ovdA	CCM	A	5	58.92	1.78	9194	234	228	71	29	1.5	EVC	63.44	2.12	9194	234	228	74	32	1.5	GSF	49.36	1.59	9193	234	228	64	24	1.5	PCV	37.71	0.98	9150	232	228	55	17	1.5
